# Supplementary material for: ADGRL3 genomic variation implicated in neurogenesis and ADHD links functional effects to the incretin polypeptide GIP
Source: Sci Rep. 2022 Sep 23;12:15922. doi: 10.1038/s41598-022-20343-z (PMC9508192; doi:10.1038/s41598-022-20343-z)
Supplement: Supplementary file 2 — Supplementary Table S1. [file 41598_2022_20343_MOESM2_ESM.xlsx]

## Sheet: SNP retrieval 
	Table 1S. List of 1013 non-synonymous SNPs (nsSNPs) related to the ADGRL3 gene retrieved from three databases. See Methods for more details.
	DisGeNET (n=12)	nsSNPdpe (n=24)	NCBI (n=977)
	rs10001410	rs184034371	rs734644
	rs1355368	rs184297067	rs12509110
	rs1565902	rs148616574	rs35106420
	rs1868790	rs142715549	rs61747658
	rs2122642	rs190817915	rs73825603
	rs2271338	rs141921843	rs74941038
	rs2345039	rs35106420	rs76798812
	rs6551665	rs115960764	rs115960764
	rs6813183	rs76798812	rs140343164
	rs734644	rs189474276	rs141921843
	rs6856328	rs192210727	rs142715549
	rs995447	rs61747658	rs143689172
		rs190183156	rs146722627
		rs151274984	rs147399182
		rs12509110	rs148616574
		rs147399182	rs149701600
		rs190804185	rs151274984
		rs182711326	rs182711326
		rs143689172	rs184034371
		rs146722627	rs184297067
		rs186336773	rs186336773
		rs191018307	rs189474276
		rs1403431643	rs190183156
		rs73825603	rs190804185
			rs190817915
			rs191018307
			rs192210727
			rs199909144
			rs200367437
			rs200941435
			rs201065924
			rs201709145
			rs367855714
			rs368135572
			rs368184460
			rs368296670
			rs368303506
			rs368528897
			rs368699953
			rs369695278
			rs369720720
			rs369987771
			rs370040630
			rs370321098
			rs370471240
			rs370507073
			rs370521883
			rs370533278
			rs370878948
			rs370898322
			rs371069893
			rs371194068
			rs371220858
			rs371439989
			rs371508867
			rs371598174
			rs371718069
			rs371821063
			rs371830824
			rs371975916
			rs371985762
			rs372437409
			rs372464266
			rs372521805
			rs372719282
			rs372785017
			rs373286693
			rs373309150
			rs373736658
			rs374265476
			rs374423274
			rs374638429
			rs374804939
			rs375037934
			rs375446559
			rs375485809
			rs375918125
			rs376102447
			rs376190861
			rs376388884
			rs376395055
			rs376543249
			rs376555701
			rs377117985
			rs377643253
			rs528117329
			rs529183439
			rs529635872
			rs529678104
			rs529743369
			rs531126871
			rs534811237
			rs535382333
			rs535869784
			rs536119962
			rs537114626
			rs537461030
			rs538854407
			rs539964140
			rs540883850
			rs541349933
			rs541435116
			rs543714483
			rs544882454
			rs545309044
			rs546735293
			rs546934270
			rs547873129
			rs548241584
			rs549934748
			rs551110536
			rs551768175
			rs552348244
			rs553955973
			rs555003294
			rs555707093
			rs556382690
			rs556396617
			rs557402887
			rs558945757
			rs560058104
			rs561642454
			rs562476045
			rs565098770
			rs566084225
			rs568378563
			rs568545677
			rs569170143
			rs569654884
			rs570394167
			rs570659911
			rs572538890
			rs574618340
			rs577671698
			rs745351934
			rs745610225
			rs745870808
			rs745875034
			rs745917625
			rs745967404
			rs746112623
			rs746151191
			rs746159334
			rs746274680
			rs746295318
			rs746337427
			rs746361998
			rs746364352
			rs746371361
			rs746393543
			rs746559584
			rs746668174
			rs746720564
			rs746736211
			rs746773994
			rs746885435
			rs746914595
			rs747197228
			rs747307189
			rs747341490
			rs747498945
			rs747500978
			rs747554116
			rs747620859
			rs747899520
			rs748085548
			rs748142705
			rs748430047
			rs748448343
			rs748507996
			rs748633269
			rs749006385
			rs749052446
			rs749056943
			rs749476005
			rs749523101
			rs749553231
			rs749770498
			rs749868135
			rs749889713
			rs750359901
			rs750680318
			rs750695757
			rs750793413
			rs750832342
			rs750840093
			rs750964641
			rs751493984
			rs751513777
			rs751586286
			rs751824989
			rs751961863
			rs752074554
			rs752311800
			rs752482558
			rs752660893
			rs752663459
			rs752710734
			rs753059212
			rs753199902
			rs753489068
			rs753541050
			rs753631322
			rs753740685
			rs753743752
			rs753839529
			rs754179123
			rs754328823
			rs754347191
			rs754478362
			rs754482324
			rs754737149
			rs754754978
			rs754776775
			rs754885643
			rs755018975
			rs755036506
			rs755396639
			rs755638187
			rs755728023
			rs755969418
			rs756048358
			rs756105011
			rs756119081
			rs756197814
			rs756206916
			rs756242646
			rs756376964
			rs756464885
			rs756510289
			rs756595801
			rs756748154
			rs756818356
			rs756953555
			rs757021157
			rs757222930
			rs757338510
			rs757428320
			rs757610968
			rs757627315
			rs757665533
			rs757740508
			rs757826915
			rs757960343
			rs758149971
			rs758268088
			rs758271339
			rs758361459
			rs758440011
			rs758489823
			rs758538914
			rs758755904
			rs759065083
			rs759066573
			rs759192439
			rs759235804
			rs759286360
			rs759611747
			rs759653462
			rs759873852
			rs760206905
			rs760207197
			rs760291584
			rs760416680
			rs760467224
			rs760531521
			rs760606019
			rs760962306
			rs760969106
			rs760999400
			rs761017943
			rs761328654
			rs761335675
			rs761440546
			rs761697537
			rs761911542
			rs761934717
			rs762029471
			rs762094230
			rs762119621
			rs762348569
			rs762481224
			rs762604529
			rs762642503
			rs762654714
			rs762880399
			rs763041543
			rs763166196
			rs763166361
			rs763238493
			rs763335440
			rs763431457
			rs763639451
			rs763739203
			rs764252395
			rs764345798
			rs764425117
			rs764433793
			rs764592228
			rs764620485
			rs764916245
			rs764963801
			rs764964544
			rs765013376
			rs765086852
			rs765379746
			rs765428241
			rs765587339
			rs765594098
			rs765745735
			rs765853085
			rs765992151
			rs766143386
			rs766158952
			rs766161871
			rs766177600
			rs766247902
			rs766454216
			rs766632278
			rs766739953
			rs766951668
			rs766960254
			rs767309934
			rs767390849
			rs767628272
			rs767693387
			rs767717616
			rs767807650
			rs767933352
			rs767946394
			rs768031330
			rs768259945
			rs768679654
			rs768845959
			rs768877827
			rs769339594
			rs769696290
			rs769829705
			rs769885841
			rs769999033
			rs770126763
			rs770184653
			rs770294775
			rs770475197
			rs770519049
			rs770535751
			rs770571932
			rs770597179
			rs770753009
			rs770934287
			rs771097660
			rs771099254
			rs771190806
			rs771442315
			rs771497064
			rs771506438
			rs771544117
			rs771596347
			rs771685440
			rs771751783
			rs771755453
			rs772022763
			rs772186652
			rs772231702
			rs772322511
			rs772669029
			rs772669106
			rs772778520
			rs772920343
			rs772972910
			rs773069388
			rs773683912
			rs773707258
			rs773716330
			rs773792919
			rs773880273
			rs774047373
			rs774060065
			rs774123797
			rs774358428
			rs774434644
			rs774740642
			rs774835926
			rs775104925
			rs775110784
			rs775138320
			rs775517528
			rs775577125
			rs775701365
			rs775755331
			rs775770406
			rs775874725
			rs775879384
			rs775951068
			rs776062985
			rs776344793
			rs776354795
			rs776366635
			rs776655844
			rs776742158
			rs776812890
			rs776832106
			rs776966998
			rs777017067
			rs777201927
			rs777239772
			rs777317990
			rs777589732
			rs777717931
			rs777843923
			rs777983837
			rs778070624
			rs778089871
			rs778343508
			rs778450159
			rs778455487
			rs778553165
			rs778893060
			rs778927229
			rs779195293
			rs779468793
			rs779617393
			rs779965771
			rs779974726
			rs780038482
			rs780053588
			rs780334868
			rs780424914
			rs780445734
			rs781211889
			rs781434551
			rs781496811
			rs781523947
			rs781673165
			rs865866030
			rs866051142
			rs866128782
			rs867437649
			rs867668218
			rs867851537
			rs868613977
			rs868682069
			rs888534218
			rs888634734
			rs888716052
			rs890520203
			rs892115944
			rs892463034
			rs894986617
			rs896511719
			rs897008555
			rs897409162
			rs899782332
			rs901253058
			rs903873149
			rs904072844
			rs905239348
			rs905625182
			rs907290953
			rs910419173
			rs916959008
			rs918922957
			rs921791162
			rs922145814
			rs923090311
			rs929256894
			rs930572574
			rs932877031
			rs939934578
			rs940659162
			rs943156104
			rs943187109
			rs947351125
			rs949360635
			rs952421258
			rs953761620
			rs956715875
			rs957462955
			rs958609798
			rs958795938
			rs961128767
			rs961631696
			rs963313835
			rs965066539
			rs968167465
			rs968235182
			rs969289346
			rs971118724
			rs972360185
			rs972384097
			rs973253401
			rs973364909
			rs974539064
			rs975537590
			rs979248988
			rs979968539
			rs984706998
			rs985126299
			rs988117424
			rs989267034
			rs989415788
			rs991922729
			rs995657033
			rs996516067
			rs997026802
			rs1000500368
			rs1002460440
			rs1006192308
			rs1007173264
			rs1008332796
			rs1009058009
			rs1009883277
			rs1010229748
			rs1010313504
			rs1013636944
			rs1013865832
			rs1014086831
			rs1014728889
			rs1015733625
			rs1015778182
			rs1019878408
			rs1020254329
			rs1021098497
			rs1022234403
			rs1023892489
			rs1024375520
			rs1026425955
			rs1027265490
			rs1027644008
			rs1032600795
			rs1032745004
			rs1033066587
			rs1033230362
			rs1033359077
			rs1033550557
			rs1036284563
			rs1036940369
			rs1037570243
			rs1037617330
			rs1044386512
			rs1047688064
			rs1049015062
			rs1049403468
			rs1049755673
			rs1050315582
			rs1053496045
			rs1056694118
			rs1156383637
			rs1156567103
			rs1157135347
			rs1157687663
			rs1158558484
			rs1158575730
			rs1159803878
			rs1160968577
			rs1161784410
			rs1161861921
			rs1162053394
			rs1162464740
			rs1163385735
			rs1164369887
			rs1164468059
			rs1169430188
			rs1169791045
			rs1173250767
			rs1173886955
			rs1173896138
			rs1174896049
			rs1176281962
			rs1177989337
			rs1178231583
			rs1178898592
			rs1179250171
			rs1179848079
			rs1180082292
			rs1181192322
			rs1181562918
			rs1181697301
			rs1182581433
			rs1183187117
			rs1183337158
			rs1183484815
			rs1184262656
			rs1184356357
			rs1184364877
			rs1184837072
			rs1185069325
			rs1186709141
			rs1188608851
			rs1189094336
			rs1189224567
			rs1190265340
			rs1192167993
			rs1193345421
			rs1194306527
			rs1194359666
			rs1195314160
			rs1195776736
			rs1196655455
			rs1197912661
			rs1198432870
			rs1198481261
			rs1198513127
			rs1198688950
			rs1199773414
			rs1199855981
			rs1200554362
			rs1200566697
			rs1200849433
			rs1201394591
			rs1202839020
			rs1203161159
			rs1203600863
			rs1203965489
			rs1205412554
			rs1205488947
			rs1205751551
			rs1205828640
			rs1206605506
			rs1207088345
			rs1207419630
			rs1209974651
			rs1211112993
			rs1214732799
			rs1217103808
			rs1217248531
			rs1218227090
			rs1218342270
			rs1221615998
			rs1221860656
			rs1222861886
			rs1222981525
			rs1223722588
			rs1224845159
			rs1225106140
			rs1225573710
			rs1227891678
			rs1228441734
			rs1229273694
			rs1230431720
			rs1232281939
			rs1233082800
			rs1233622462
			rs1236010163
			rs1237496689
			rs1238336634
			rs1238542043
			rs1240588299
			rs1240665373
			rs1240989755
			rs1241088466
			rs1241742655
			rs1242313526
			rs1243151294
			rs1244034824
			rs1244521229
			rs1244612886
			rs1245082274
			rs1248208052
			rs1248243542
			rs1248360657
			rs1249163417
			rs1249372998
			rs1249473834
			rs1249482395
			rs1250495624
			rs1253896944
			rs1254039298
			rs1254325050
			rs1256726958
			rs1256917303
			rs1258238161
			rs1258512002
			rs1259884787
			rs1260667469
			rs1261091236
			rs1261489049
			rs1261890469
			rs1265216286
			rs1265783344
			rs1266469753
			rs1269498563
			rs1269984986
			rs1270745090
			rs1270837458
			rs1271561752
			rs1277521158
			rs1278134686
			rs1279710481
			rs1280240478
			rs1280293348
			rs1280651592
			rs1283549406
			rs1283716142
			rs1284317089
			rs1284975701
			rs1285211466
			rs1285412492
			rs1285499215
			rs1285781824
			rs1286724649
			rs1288509227
			rs1289508905
			rs1289829050
			rs1290473362
			rs1291675967
			rs1292006720
			rs1292146090
			rs1292530644
			rs1292768388
			rs1293140886
			rs1293188718
			rs1293199074
			rs1293536685
			rs1295098130
			rs1295490392
			rs1295560963
			rs1296012539
			rs1296780813
			rs1297743068
			rs1297847904
			rs1298015682
			rs1298519280
			rs1298975938
			rs1299107560
			rs1299161355
			rs1300437175
			rs1302547044
			rs1305247965
			rs1305582983
			rs1305610298
			rs1305792317
			rs1309110282
			rs1309350783
			rs1310285844
			rs1311283342
			rs1312098782
			rs1315929007
			rs1316939662
			rs1317134909
			rs1317200354
			rs1317914403
			rs1318138265
			rs1318634802
			rs1319618194
			rs1320288381
			rs1320427673
			rs1322365423
			rs1322451595
			rs1323132244
			rs1324872193
			rs1325554242
			rs1326054226
			rs1326596472
			rs1326655943
			rs1326708384
			rs1327462775
			rs1327961988
			rs1329164408
			rs1329474417
			rs1329798105
			rs1331407966
			rs1333305821
			rs1333641797
			rs1333980473
			rs1334072209
			rs1335105053
			rs1337531632
			rs1340001376
			rs1340301234
			rs1340906285
			rs1341103435
			rs1341554623
			rs1342871417
			rs1344142526
			rs1344663063
			rs1345670041
			rs1345765166
			rs1346300031
			rs1346815842
			rs1347681059
			rs1349812332
			rs1353301384
			rs1356505624
			rs1356571544
			rs1356858781
			rs1358281516
			rs1359435638
			rs1360285570
			rs1360779457
			rs1361360622
			rs1362194765
			rs1362764332
			rs1362968263
			rs1363525061
			rs1364652138
			rs1365705173
			rs1366285414
			rs1366742438
			rs1367079955
			rs1367866439
			rs1372814934
			rs1374411071
			rs1375027162
			rs1376731758
			rs1377895146
			rs1378520640
			rs1379623439
			rs1379981147
			rs1381096370
			rs1384273945
			rs1384598559
			rs1384945585
			rs1385355927
			rs1385500988
			rs1385991457
			rs1386805770
			rs1389129209
			rs1390649818
			rs1393595833
			rs1393932469
			rs1394544770
			rs1395742867
			rs1396410713
			rs1397487804
			rs1398036265
			rs1398535687
			rs1398636935
			rs1398926440
			rs1399842358
			rs1399897490
			rs1399928824
			rs1400261185
			rs1401290115
			rs1401708232
			rs1402122871
			rs1402242124
			rs1402557902
			rs1402771337
			rs1403281265
			rs1403581614
			rs1404820022
			rs1405641382
			rs1407498611
			rs1407822791
			rs1408807293
			rs1409087367
			rs1411477159
			rs1411861415
			rs1413247451
			rs1415511749
			rs1415532259
			rs1417737603
			rs1419566804
			rs1421147737
			rs1424956362
			rs1425255521
			rs1426054147
			rs1428668840
			rs1429529696
			rs1430678881
			rs1431977707
			rs1432389159
			rs1436276628
			rs1438964243
			rs1439982684
			rs1441055169
			rs1441253645
			rs1441278509
			rs1441371389
			rs1441793642
			rs1442346265
			rs1444425301
			rs1444888587
			rs1445756851
			rs1446104136
			rs1446501338
			rs1446659003
			rs1447541450
			rs1448746478
			rs1448827700
			rs1448871576
			rs1449173299
			rs1451155843
			rs1451823196
			rs1452088507
			rs1453043909
			rs1453572408
			rs1453660298
			rs1453878415
			rs1454556522
			rs1455738742
			rs1455853221
			rs1457768534
			rs1457919238
			rs1458968135
			rs1459120503
			rs1460388999
			rs1460778908
			rs1462543245
			rs1463289112
			rs1463422242
			rs1464006615
			rs1464558444
			rs1465769168
			rs1465875370
			rs1466181585
			rs1467051908
			rs1467107505
			rs1467831199
			rs1468145708
			rs1468989659
			rs1469525640
			rs1469598478
			rs1471347310
			rs1471553825
			rs1471889197
			rs1472078705
			rs1472411390
			rs1473011395
			rs1473945858
			rs1474532990
			rs1475033056
			rs1475277366
			rs1476018207
			rs1476285487
			rs1478312820
			rs1478754914
			rs1479046335
			rs1479529954
			rs1479806978
			rs1480665934
			rs1481687850
			rs1482902090
			rs1485151383
			rs1486751994
			rs1490257715
			rs1490460823
			rs1560397908
			rs1560398052
			rs1560414342
			rs1560460829
			rs1560546281
			rs1560579983
			rs1560580515
			rs1560581815
			rs1560769382
			rs1560889501
			rs1560889920
			rs1560889962
			rs1561141926
			rs1561142233
			rs1561142256
			rs1561142954
			rs1561294113
			rs1577757349
			rs1577769101
			rs1577769186
			rs1577771591
			rs1577772467
			rs1577773799
			rs1579294779
			rs1579295529
			rs1579695972
			rs1580507146
			rs1580507354
			rs1580957617
			rs1581353297
			rs1581530777
			rs1581535668
			rs1581583745
			rs1581583946
			rs1581589245
			rs1581725408
			rs1581741652
			rs1581741792
			rs1581806235
